# Supplementary material for: The Importance of Lifting Height and Load Mass for Muscular Workload during Supermarket Stocking: Cross-Sectional Field Study
Source: Int J Environ Res Public Health. 2022 Mar 4;19(5):3030. doi: 10.3390/ijerph19053030 (PMC8910655; doi:10.3390/ijerph19053030)
Supplement: Supplementary file 1 [file ijerph-19-03030-s001.zip]

Archive with 1 entries (1 files):
- ijerph-1544837-supplementary.pdf
